# Supplementary material for: Shoulder Joint Hybrid Assistive Limb Treatment for Chronic Stroke Patients with Upper Limb Dysfunction
Source: J Clin Med. 2023 Feb 3;12(3):1215. doi: 10.3390/jcm12031215 (PMC9917525; doi:10.3390/jcm12031215)
Supplement: Supplementary file 1 [file jcm-12-01215-s001.zip]

Archive with 2 entries (2 files):
- Movie S1. pre number5.mp4
- Movie S2. post number5.mp4
